# Supplementary material for: The Meso- and Bathypelagic Archaeal and Bacterial Communities of the Southern Gulf of Mexico Are Dominated by Nitrifiers and Hydrocarbon Degraders
Source: Microorganisms. 2025 May 11;13(5):1106. doi: 10.3390/microorganisms13051106 (PMC12113859; doi:10.3390/microorganisms13051106)
Supplement: Supplementary file 1 [file microorganisms-13-01106-s001.zip]

Archive with 10 entries (10 files):
- Figure S1.png
- Figure S2.png
- Figure S3.png
- Figure S4.png
- Figure S5.png
- Table S1.pdf
- Table S2.pdf
- Table S3.pdf
- Table S4.pdf
- Table S5.pdf
